# Supplementary material for: Neurosurgical Theatres’ Carbon Net Efficiency: A Service Improvement Project Conducted via the Oxford Cranioplasty Pathway
Source: Healthcare (Basel). 2026 Jun 24;14(13):1828. doi: 10.3390/healthcare14131828 (PMC13361539; doi:10.3390/healthcare14131828)
Supplement: Supplementary file 1 [file healthcare-14-01828-s001.zip]

Archive with 1 entries (1 files):
- healthcare-4297027-supplementary.pdf
